# Supplementary material for: Engineered CaM2 modulates nuclear calcium oscillation and enhances legume root nodule symbiosis
Source: Proc Natl Acad Sci U S A. 2022 Mar 24;119(13):e2200099119. doi: 10.1073/pnas.2200099119 (PMC9060481; doi:10.1073/pnas.2200099119)
Supplement: Supplementary File [file pnas.2200099119.sd01.xlsx]

## Sheet: Sheet1
Names used in trees ( fig)	Unique identifier	Organism	Sequence	Sequence	Source	Genome version
AncCaM1	Aco000600.1	Ananas comosus	ATGGCGGATCAGCTCACGGACGACCAGATCGCGGAGTTCAAGGAGGCCTTCAGCTTGTTCGACAAGGACGGGGATGGTTGTATCACGACCAAGGAGCTGGGGACGGTGATGCGATCGCTCGGCCAAAATCCAACTGAGGCGGAGCTGCAGGACATGATCAACGAGGTGGACGCAGATGGGAACGGCACAATCGACTTCCCCGAGTTCCTCAACCTCATGGCCCGCAAGATGAAGGACACAGACTCCGAGGAGGAGCTGCGGGAGGCCTTTAGGGTTTTCGACAAGGACCAGAACGGCTTCATCTCCGCCGCGGAGCTCCGCCATGTCATGACCAACCTCGGGGAGAAGCTTACTGATGAGGAGGTTGAGGAGATGATCCGTGAAGCCGATGTAGACGGT…		Phytozome	Ananas comosus v3
AncCaM2	Aco006265.1	Ananas comosus	ATGGCAGATCAGCTCACCGACGACCAGATCTCCGAGTTCAAGGAGGCCTTCAGCTTGTTCGACAAGGACGGCGATGGCTGCATCACAACAAAGGAGCTGGGGACGGTGATGCGATCGCTGGGGCAGAACCCGACGGAGGCGGAGCTGCAGGACATGATCAACGAGGTTGACGCCGATGGGAACGGAACAATTGACTTCCCCGAGTTCCTCAACCTGATGGCCCGCAAGATGAAGGACACGGACTCCGAGGAGGAGCTGAAGGAGGCGTTCCGGGTCTTTGACAAGGACCAGAACGGCTTCATCTCCGCCGCCGAGCTCCGCCACGTCATGACTAACCTCGGCGAGAAGCTCACCGACGAGGAGGTCGACGAGATGATCCGTGAGGCTGACGTCGACGGC…		Phytozome	Ananas comosus v3
AncCaM3	Aco015003.1	Ananas comosus	ATGGCGGATCAGCTCACCGACGACCAGATCTCCGAGTTCAAGGAGGCCTTCAGCTTGTTCGACAAGGACGGAGACGGATGCATCACAACTAAGGAGCTGGGGACAGTGATGCGCTCGTTGGGCCAGAACCCAACCGAGGCGGAGCTGCAGGACATGATCAACGAGGTGGATGCAGATGGCAACGGGACCATCGACTTCCCTGAGTTCCTTAACCTGATGGCCCGCAAGATGAAGGACACGGACTCCGAAGAGGAGCTCAAGGAGGCCTTCAGGGTCTTTGACAAGGACCAGAACGGCTTCATCTCCGCCGCGGAGCTCCGCCATGTCATGACCAACCTAGGCGAGAAGCTCACCGACGAGGAGGTCGACGAGATGATCCGTGAGGCTGACGTCGATGGC…		Phytozome	Ananas comosus v3
AncCaM4	Aco019254.1	Ananas comosus	ATGGCGGATCAGCTCACGGACGACCAGATCTCCGAGTTCAAGGAGGCCTTCAGCTTGTTCGACAAGGATGGCGATGGTTGCATAACGACCAAGGAGCTGGGTACCGTGATGCGATCACTGGGCCAAAACCCAACGGAAGCGGAGCTGCAGGACATGATCAATGAGGTGGATGCTGACGGGAACGGCACGATCGACTTCCCCGAGTTCCTCAACCTGATGGCTCGTAAGATGAAGGACACAGACTCCGAGGAGGAGCTCAAGGAGGCCTTCCGCGTCTTCGACAAGGACCAGAATGGCTTCATCTCTGCCGCCGAGCTTCGCCATGTGATGACCAACCTCGGCGAGAAGCTCACCGACGAGGAGGTTGACGAGATGATCCGTGAGGCTGACGTCGACGGC…		Phytozome	Ananas comosus v3
AncCaM5	Aco001732.1	Ananas comosus	ATGGCGGATCAGCTCACGGACGACCAGATCTCCGAGTTCAAGGAGGCCTTCAGCTTGTTCGACAAGGACGGAGATGGTTGCATCACAACAAAGGAGCTGGGGACTGTGATGCGCTCCTTGGGCCAGAACCCAACTGAGGCAGAGCTTCAGGACATGATCAATGAGGTGGATGCTGATGGGAATGGTACAATCGATTTCCCAGAATTCCTGAACCTGATGGCGCGCAAGATGAAGGACACCGATTCTGAGGAGGAACTGAAGGAGGCCTTCAGGGTGTTCGATAAGGACCAGAACGGCTTCATCTCTGCTGCCGAGCTCCGCCACGTCATGACCAACCTCGGGGAGAAGCTAACTGATGAGGAGGTTGACGAGATGATCCGCGAGGCTGATGTTGATGGT…		Phytozome	Ananas comosus v3
AqcCaM1	Aqcoe2G004500.1	Aquilegia coerulea	ATGGCAGATCAACTTACCGATGACCAGATCTCTGAGTTTAAGGAAGCTTTCAGTTTGTTCGACAAAGATGGAGATGGTTGCATCACAACCAAGGAACTCGGAACTGTTATGCGGTCGTTGGGGCAAAACCCAACAGAGGCAGAGCTTCAGGACATGATCAATGAGGTGGATGCTGATGGTAATGGGACCATTGACTTCCCTGAGTTTCTTAACCTTATGGCCAGGAAGATGAAGGACACTGACTCTGAGGAGGAGCTGAAGGAGGCCTTTAGGGTGTTTGATAAGGACCAAAATGGTTTCATTTCGGCAGCCGAGCTGCGCCATGTCATGACCAACCTCGGAGAGAAACTCACCGATGAGGAGGTTGACGAGATGATTCGTGAAGCAGATGTCGATGGT…		Phytozome	Aquilegia coerulea v3.1
AqcCaM2	Aqcoe1G010600.2	Aquilegia coerulea	ATGGCAGATCAACTTACTGACGATCAGATCTCCGAGTTCAAGGAAGCTTTCAGCTTATTCGACAAGGATGGCGATGGTTGCATCACAACAAAGGAGCTGGGGACAGTGATGCGGTCACTGGGGCAAAACCCTACAGAGGCAGAACTTCAGGACATGATCAATGAGGTGGATGCTGACGGAAATGGTACCATCGACTTTCCAGAGTTCCTCAACCTTATGGCTAGGAAGATGAAAGACACTGACTCAGAGGAGGAGCTCAAGGAGGCATTCCGAGTGTTTGACAAGGACCAAAATGGCTTCATCTCTGCAGCTGAGCTCCGCCATGTTATGACCAACCTTGGTGAGAAGTTAACTGATGAGGAGGTTGACGAGATGATCCGTGAGGCTGATGTGGATGGA…		Phytozome	Aquilegia coerulea v3.1
AtCaM1	AT5G37780.1	Arabidopsis thaliana	ATGGCGGATCAACTCACTGACGAACAGATCTCCGAATTCAAGGAAGCTTTTAGCCTCTTCGACAAAGATGGCGATGGTTGCATCACAACAAAAGAGCTGGGAACAGTTATGCGTTCACTAGGACAAAACCCAACAGAGGCTGAGCTCCAAGACATGATCAACGAGGTTGATGCAGATGGAAACGGCACTATCGACTTCCCCGAGTTCCTGAACCTGATGGCTAAGAAGATGAAAGACACTGACTCCGAGGAAGAGCTAAAAGAAGCCTTCAGGGTTTTCGACAAAGACCAGAACGGTTTCATCTCCGCTGCTGAGCTACGCCATGTGATGACCAATCTTGGTGAGAAGCTAACTGATGAAGAAGTGGAAGAGATGATCCGTGAGGCTGATGTTGATGGA…		TAIR	TAIR10
AtCaM2	AT2G41110.1	Arabidopsis thaliana	ATGGCGGATCAGCTCACAGACGATCAGATCTCAGAATTCAAGGAAGCCTTCAGCTTATTCGACAAGGATGGTGATGGTTGCATTACCACAAAGGAGCTTGGTACCGTGATGCGTTCCCTCGGTCAAAACCCAACCGAAGCTGAGCTTCAGGACATGATCAACGAAGTTGATGCGGATGGTAACGGAACCATTGATTTCCCGGAGTTCTTGAACCTAATGGCTAGGAAAATGAAGGACACTGACTCTGAGGAAGAACTCAAGGAAGCTTTCAGAGTTTTCGACAAAGACCAGAACGGTTTCATCTCAGCTGCTGAATTGAGACATGTGATGACTAACCTCGGCGAGAAGCTTACTGATGAAGAAGTTGATGAGATGATTAAGGAAGCTGATGTTGATGGT…		TAIR	TAIR10
AtCaM3	AT3G56800.1	Arabidopsis thaliana	ATGGCGGATCAGCTCACCGACGATCAGATCTCTGAGTTTAAGGAAGCTTTCAGCTTATTCGACAAGGATGGTGATGGTTGCATTACCACCAAGGAGCTGGGTACTGTGATGCGTTCCCTTGGACAAAACCCAACCGAAGCAGAGCTTCAAGACATGATCAACGAAGTGGATGCTGATGGTAACGGTACCATTGATTTCCCAGAGTTCTTGAACCTTATGGCTCGTAAGATGAAGGACACCGACTCTGAGGAAGAGCTCAAGGAAGCATTCCGGGTTTTCGACAAGGACCAGAACGGTTTCATCTCAGCAGCTGAGCTCCGCCATGTGATGACAAACCTTGGTGAGAAGCTTACTGATGAAGAAGTTGATGAGATGATCAAGGAAGCTGATGTTGATGGT…		TAIR	TAIR10
AtCaM4	AT1G66410.1	Arabidopsis thaliana	ATGGCGGATCAGCTAACTGATGAACAGATCTCTGAGTTTAAGGAAGCTTTTAGCCTCTTCGACAAAGATGGAGATGGTTGCATCACCACAAAGGAGCTGGGAACAGTGATGCGGTCACTAGGGCAGAACCCAACAGAAGCTGAGCTACAAGACATGATCAACGAGGTTGACGCTGATGGAAACGGAACCATTGACTTCCCTGAGTTCTTAAACCTAATGGCTAAAAAGATGAAGGACACAGACTCGGAGGAAGAGCTGAAAGAAGCTTTCAGGGTGTTCGACAAAGACCAGAACGGTTTCATATCCGCTGCAGAGCTTCGCCATGTGATGACGAATCTAGGTGAGAAACTGACTGATGAAGAGGTCGAGGAGATGATTCGTGAAGCAGATGTTGATGGA…		TAIR	TAIR10
AtCaM5	AT2G27030.1	Arabidopsis thaliana	ATGGCAGATCAGCTCACCGATGATCAGATCTCTGAGTTCAAGGAAGCTTTTAGCCTTTTCGACAAAGACGGAGATGGTTGCATCACAACGAAAGAGCTAGGAACAGTGATGAGATCATTAGGTCAAAATCCAACAGAAGCAGAGTTACAAGATATGATAAACGAAGTAGATGCTGATGGTAACGGAACCATAGACTTCCCTGAGTTTCTGAACCTAATGGCTAGGAAGATGAAGGACACTGACTCTGAAGAAGAGCTCAAAGAAGCTTTCAGGGTTTTCGATAAGGACCAGAACGGTTTCATCTCGGCAGCTGAGTTAAGACATGTAATGACAAATCTTGGTGAGAAGTTAACTGATGAAGAAGTTGATGAGATGATCAAAGAAGCTGATGTTGATGGA…		TAIR	TAIR10
AtCaM6	AT5G21274.1	Arabidopsis thaliana	ATGGCGGATCAGCTCACCGATGACCAGATCTCAGAGTTCAAGGAAGCCTTTAGCCTCTTCGATAAGGATGGTGATGGTTGTATCACCACCAAGGAGCTCGGAACCGTGATGAGGTCTCTGGGGCAAAACCCAACAGAAGCTGAGCTTCAAGACATGATCAATGAAGTTGATGCAGATGGGAACGGGACCATTGATTTCCCGGAGTTCCTGAACCTGATGGCAAGGAAAATGAAGGACACTGATTCAGAGGAAGAGCTCAAGGAAGCTTTTAGGGTTTTTGATAAAGACCAGAATGGTTTCATATCTGCAGCAGAGCTTCGACATGTCATGACAAATCTCGGTGAGAAGCTATCCGATGAGGAAGTTGATGAGATGATCCGAGAAGCGGATGTTGATGGC…		TAIR	TAIR10
AtCaM7	AT3G43810.1	Arabidopsis thaliana	ATGGCGGATCAGCTAACCGATGACCAGATCTCCGAGTTCAAGGAAGCTTTTAGCCTATTCGACAAAGACGGAGATGGTTGTATCACCACAAAGGAGCTTGGGACTGTGATGAGATCACTTGGGCAGAACCCGACAGAAGCCGAGCTCCAGGACATGATCAACGAAGTGGATGCAGACGGGAACGGGACAATAGATTTCCCAGAGTTCCTGAACCTAATGGCACGTAAGATGAAAGACACTGATTCAGAGGAAGAGCTTAAGGAAGCCTTCAGGGTTTTTGACAAGGACCAGAACGGTTTCATCTCGGCGGCTGAGCTTCGTCACGTGATGACAAATCTTGGGGAGAAGTTGACGGATGAGGAAGTCGATGAGATGATCCGAGAGGCTGACGTCGATGGT…		TAIR	TAIR10
AtrCaM1	evm_27.model.AmTr_v1.0_scaffold00095.70	Amborella trichopoda	ATGGCCGATCAGCTTACAGACGAGCAGATCTCAGAATTTAAAGAGGCTTTCAGCTTATTTGATAAAGATGGAGATGGTTGCATAACCACCAAGGAGCTGGGAACTGTGATGAGATCACTCGGGCAGAACCCAACTGAGGCTGAGCTCCAAGACATGATCAATGAGGTCGACGCTGATGGCAACGGAACAATCGATTTCCCCGAGTTTCTGAACCTCATGGCTCGCAAGATGAAAGACACTGACTCAGAAGAGGAGCTGAAGGAGGCATTCAGAGTCTTTGACAAGGACCAGAATGGCTTCATTTCAGCTGCCGAGCTCCGCCATGTGATGACCAACCTTGGAGAGAAGCTCACCGACGAGGAAGTTGATGAGATGATCCGTGAGGCTGATGTGGATGGA…		Phytozome	Amborella trichopoda v1.0
BdCaM1-1	Bradi1g17237.1	Brachypodium distachyon	ATGGCGGACCAGCTCACCGACGACCAGATCGCCGAGTTCAAGGAGGCCTTCAGCCTCTTCGACAAGGACGGAGACGGTTGCATCACAACCAAGGAGTTGGGAACTGTCATGCGTTCGCTTGGCCAGAACCCAACGGAGGCTGAGCTCCAGGACATGATCAATGAGGTTGATGCTGATGGCAACGGCACCATTGATTTTCCAGAGTTTCTCAACCTGATGGCTCGCAAGATGAAGGACACTGACTCAGAGGAAGAGCTCAAGGAGGCCTTCAGGGTGTTCGACAAGGATCAAAATGGCTTCATCTCTGCTGCTGAGCTCCGTCATGTCATGACGAATCTCGGCGAGAAGCTAACTGACGAGGAGGTGGACGAGATGATCCGTGAAGCTGATGTTGATGGT…		Phytozome	Brachypodium distachyon v3.2
BdCaM1-2	Bradi1g64020.3	Brachypodium distachyon	ATGGCGGACCAACTCACCGACGACCAGATCGCCGAGTTCAAGGAGGCCTTCAGCCTATTCGACAAGGACGGCGATGGTTGCATCACAACCAAGGAGCTGGGAACAGTCATGCGTTCGTTGGGGCAGAACCCAACCGAGGCCGAGCTCCAGGACATGATCAACGAGGTGGATGCCGATGGCAACGGCACAATCGACTTCCCAGAGTTCCTCAACCTGATGGCTCGCAAAATGAAGGACACCGACTCGGAGGAAGAGCTCAAGGAGGCCTTCAGGGTGTTCGACAAGGACCAGAATGGCTTCATCTCCGCCGCAGAGCTCCGTCATGTGATGACCAACCTCGGCGAGAAGCTAACGGATGAGGAGGTCGACGAGATGATCCGCGAAGCTGATGTGGACGGC…		Phytozome	Brachypodium distachyon v3.2
BdCaM1-3	Bradi2g21460.1	Brachypodium distachyon	ATGGCGGACCAGCTCACCGACGAGCAGATCGCCGAGTTCAAGGAGGCCTTCAGCCTCTTCGACAAGGATGGCGACGGTTGCATCACTACTAAGGAGCTTGGAACTGTGATGCGATCCCTTGGGCAGAACCCTACCGAGGCAGAGCTGCAGGACATGATCAACGAGGTTGACGCTGATGGCAATGGTACCATTGACTTTCCGGAGTTTCTGAACCTGATGGCAAGGAAGATGAAGGATACTGACTCCGAGGAAGAGCTCAAGGAGGCCTTCCGTGTCTTCGACAAGGACCAGAACGGTTTCATCTCTGCTGCTGAGCTCCGCCATGTCATGACCAACCTCGGGGAGAAGCTGACCGATGAGGAGGTCGATGAGATGATCCGTGAGGCCGATGTGGACGGC…		Phytozome	Brachypodium distachyon v3.2
BdCaM2	Bradi2g10010.3	Brachypodium distachyon	ATGGCGGATCAGCTCACCGACGACCAGATCGCCGAGTTCAAGGAGGCCTTCAGCCTATTCGACAAGGACGGAGACGGCTGCATCACCACCAAGGAACTTGGAACTGTGATGCGCTCGCTGGGGCAGAACCCAACTGAGGCTGAGCTTCAGGATATGATCAATGAAGTGGATGCTGATGGCAACGGAACGATCGACTTTCCAGAGTTCCTCAACCTGATGGCGCGTAAGATGAAGGACACTGATTCTGAGGAGGAGCTTAAGGAGGCTTTCCGTGTGTTTGATAAGGACCAGAATGGCTTCATCTCTGCGGCTGAACTCCGTCATGTCATGACCAACCTTGGTGAGAAGCTGACAGATGAGGAGGTGGATGAGATGATCCGTGAAGCCGACGTTGATGGT…		Phytozome	Brachypodium distachyon v3.2
BdCaM3	Bradi2g10790.1	Brachypodium distachyon	ATGGCGGACCAGCTCACCGACGACCAGATCGCCGAGTTCAAGGAGGCCTTCAGCCTCTTCGACAAGGATGGGGACGGTTGCATTACTACTAAGGAGTTGGGGACTGTTATGCGATCACTGGGGCAGAATCCGACTGAGGCAGAGCTACAAGACATGATCAATGAGGTAGATGCAGACGGCAATGGAACAATTGATTTTCCTGAATTCCTCAACCTGATGGCCCGCAAGATGAAAGACACTGATTCCGAGGAAGAGCTCAAGGAGGCATTCCGTGTGTTTGACAAGGATCAAAATGGTTTCATCTCTGCTGCTGAACTACGTCATGTCATGACCAACCTGGGTGAGAAGTTGACTGATGAGGAGGTTGACGAGATGGTCCGTGAGGCTGATGTTGATGGT…		Phytozome	Brachypodium distachyon v3.2
GmCaM1	Glyma.02G275600.1	Glycine max	ATGGCCGATCAGCTCACCGACGAACAGATCTCCGAGTTCAAGGAAGCCTTCAGCCTCTTCGACAAGGACGGGGATGGTTGTATTACCACCAAGGAACTTGGGACCGTGATGCGGTCACTTGGCCAGAACCCAACTGAGGCAGAGCTGCAGGACATGATAAATGAGGTTGATGCTGATGGGAATGGTACCATTGATTTCCCAGAATTCCTGAATCTCATGGCTCGCAAGATGAAAGACACTGATTCAGAGGAGGAGCTGAAGGAGGCTTTCCGCGTGTTTGACAAGGATCAGAATGGCTTCATCTCTGCAGCGGAGCTCCGCCATGTGATGACCAATCTCGGTGAGAAGCTGACCGACGAGGAAGTCGATGAGATGATTCGCGAGGCTGACGTTGATGGT…		Phytozome	Glycine max Wm82.a4.v1
GmCaM2	Glyma.03G004100.1	Glycine max	ATGGCAGATCAACTCACCGATGAACAGATCTCGGAGTTCAAGGAAGCCTTCAGTTTGTTCGATAAGGATGGCGATGGTTGCATCACAACAAAGGAGCTTGGGACTGTTATGCGTTCGTTGGGTCAGAATCCAACAGAGGCTGAGCTCCAAGACATGATCAATGAAGTAGATGCTGATGGGAATGGCACCATTGACTTCCCTGAGTTCTTGAACCTCATGGCTAGAAAGATGAAGGACACTGATTCTGAGGAGGAGCTGAAAGAGGCGTTCCGAGTGTTTGACAAGGACCAGAATGGGTTCATTTCTGCTGCTGAGCTCCGCCATGTGATGACCAACCTTGGGGAGAAGCTCACTGATGAAGAGGTTGATGAGATGATTCGAGAGGCTGATGTCGATGGC…		Phytozome	Glycine max Wm82.a4.v1
GmCaM3	Glyma.05G079700.1	Glycine max	ATGGCCGATCAACTTACCGATGAACAGATCTCCGAGTTCAAGGAAGCCTTCAGCTTGTTCGACAAGGACGGCGATGGTTGCATCACAACCAAGGAGCTTGGAACTGTTATGCGTTCATTGGGGCAAAACCCAACTGAGGCAGAGCTCCAGGACATGATCAATGAAGTGGATGCTGATGGGAATGGTACCATTGACTTCCCTGAGTTCCTAAATCTCATGGCCAGGAAGATGAAGGACACTGATTCTGAGGAGGAGCTGAAAGAGGCATTCCGGGTTTTCGACAAGGACCAGAATGGGTTCATCTCTGCTGCTGAGCTCCGCCATGTGATGACCAACCTCGGGGAGAAGCTCACCGATGAAGAGGTTGATGAGATGATTCGCGAGGCCGATGTTGATGGC…		Phytozome	Glycine max Wm82.a4.v1
GmCaM4	Glyma.14G040600.1	Glycine max	ATGGCCGATCAGCTCACCGACGAACAGATCTCTGAGTTCAAGGAAGCCTTTAGCCTCTTCGACAAGGACGGCGATGGTTGTATTACCACCAAGGAACTTGGGACTGTGATGCGGTCGCTTGGGCAGAACCCAACTGAGGCTGAGCTGCAGGACATGATAAATGAGGTTGATGCTGATGGGAATGGTACCATTGATTTCCCAGAATTCCTCAATCTCATGGCGCGCAAGATGAAAGACACTGATTCAGAGGAAGAGCTGAAGGAGGCTTTCCGTGTGTTTGACAAGGATCAGAATGGTTTCATCTCTGCAGCAGAGCTCCGCCACGTAATGACCAATCTCGGTGAGAAGCTGACTGATGAGGAAGTCGATGAGATGATTCGTGAGGCTGACGTTGATGGT…		Phytozome	Glycine max Wm82.a4.v1
GmCaM5	Glyma.19G068300.1	Glycine max	ATGGCGGATCAACTCACCGATGAACAGATCTCCGAGTTCAAGGAAGCCTTCAGCTTGTTCGATAAGGACGGCGATGGTTGCATCACAACCAAGGAGCTTGGAACTGTTATGCGTTCATTGGGGCAAAACCCAACTGAGGCAGAACTCCAGGACATGATCAATGAAGTGGATGCTGATGGGAATGGTACCATTGACTTCCCTGAGTTCCTAAACCTCATGGCTAGGAAGATGAAGGACACTGATTCTGAGGAGGAGCTGAAAGAGGCATTCCGGGTTTTCGACAAGGATCAGAATGGGTTCATCTCTGCTGCTGAGCTCCGTCATGTGATGACCAACCTCGGGGAGAAACTCACCGATGAAGAGGTCGATGAGATGATTCGTGAGGCTGATGTTGATGGA…		Phytozome	Glycine max Wm82.a4.v1
GmCaM6	Glyma.19G121900.1	Glycine max	ATGGCAAATCAACTCACCGATGAACAGATCTCTGAGTTCAAGGAAGCCTTCAGTTTGTTCGATAAGGATGGAGATGGTTGCATCACAACAAAGGAGCTTGGGACCGTTATGCGTTCGTTGGGTCAGAACCCAACAGAGGCTGAGCTCCAAGACATGATCAACGAAGTAGATGCTGATGGCAATGGCACCATTGACTTCCCCGAGTTCTTGAACCTCATGGCCAGAAAGATGAAGGACACTGATTCTGAGGAGGAGCTGAAGGAGGCGTTCAGAGTGTTTGACAAGGACCAGAATGGGTTCATTTCTGCTGCTGAACTCCGCCATGTGATGACCAACCTCGGGGAGAAGCTCACTGATGAAGAGGTTGATGAGATGATTCGAGAGGCTGATGTTGATGGC…		Phytozome	Glycine max Wm82.a4.v1
GmCaM7	Glyma.20G048900.3	Glycine max	ATGGCCGACCAGCTCACCGACGACCAGATCGCCGAGTTCAAGGAGGCCTTCAGCCTCTTCGACAAGGACGGCGATGGTTGCATTACTACCAAGGAACTTGGGACTGTTATGAGGTCACTTGGTCAAAACCCAACTGAGGCAGAACTGCAGGATATGATAAACGAGGTTGATGCTGATGGCAACGGAACCATCGATTTCCCAGAGTTCCTCAACCTGATGGCTCGCAAGATGAAAGACACCGACTCAGAGGAGGAGCTTAAGGAGGCTTTCCGTGTGTTTGACAAGGATCAGAATGGTTTCATCTCTGCAGCTGAGCTCCGCCATGTCATGACAAATCTTGGGGAGAAGCTGACGGACGAGGAGGTGGATGAGATGATCCGTGAGGCCGATGTTGACGGT…		Phytozome	Glycine max Wm82.a4.v1
HvCaM1	HORVU0Hr1G001270.1	Hordeum vulgare	ATGGCGGACCAGCTCACCGACGAGCAGATCGCCGAGTTCAAGGAGGCCTTCAGCCTCTTCGACAAGGATGGCGACGGTTGCATCACCACCAAGGAGCTCGGAACCGTGATGCGATCCCTTGGGCAGAACCCCACGGAGGCGGAGCTGCAGGACATGATCAACGAGGTTGACGCGGACGGCAACGGCACCATCGACTTCCCAGAGTTCCTGAACCTGATGGCGAGGAAGATGAAGGACACGGACTCGGAGGAGGAGCTCAAGGAGGCCTTCCGCGTGTTCGACAAGGACCAGAACGGCTTCATCTCGGCTGCAGAGCTGCGCCATGTGATGACCAACCTCGGGGAGAAGCTGACGGACGAGGAGGTGGACGAGATGATCCGGGAGGCGGACGTGGACGGC…		Phytozome	Hordeum vulgare r1
HvCaM2	HORVU3Hr1G040040.1	Hordeum vulgare	ATGGCGGACCAGCTCACCGACGACCAGATCGCCGAGTTCAAGGAGGCTTTCAGCCTCTTCGACAAGGATGGGGACGGTTGCATTACGACCAAGGAGCTGGGAACTGTCATGCGTTCCCTGGGGCAGAATCCCACTGAGGCAGAGCTTCAAGACATGATCAATGAGGTGGATGCCGACGGCAATGGAACAATTGATTTCCCCGAATTCCTCAACCTTATGGCCCGCAAGATGAAGGACACTGATTCTGAGGAAGAGCTCAAGGAGGCATTCCGTGTGTTTGACAAGGATCAAAATGGTTTTATCTCTGCTGCTGAACTGCGCCATGTCATGACCAACCTTGGTGAGAAGTTGACTGATGAGGAGGTTGACGAGATGGTCCGTGAGGCTGATGTTGATGGT…		Phytozome	Hordeum vulgare r1
HvCaM3	HORVU3Hr1G079210.4	Hordeum vulgare	ATGGCGGACCAGCTCAGCGAGGAGCAGATTGGCGAGTTCAAGGAGGCCTTCAGCCTCTTCGACAAGGACGGCGACGGTAGCATCACCACCAAGGAGCTTGGAACCGTGATGCGCTCCCTTGGCCAGAACCCTACCGAGGCGGAGCTGCAGGACATGATCAACGAGGTGGATGCGGACGGCAACGGCACCATTGACTTCCCAGAGTTCCTGAACCTGATGGCCCGCAAGATGAAGGACACCGACTCGGAGGAGGAGCTCAAGGAGGCGTTCCGTGTCTTTGACAAGGACCAGAACGGCTTCATCTCCGCGGCGGAGCTCCGCCAGGTGATGACCAACCTCGGGGAGAAGCTGTCGGAGGAGGAGGTGGAGGAGATGGTCCGGGAGGCGGACGTGGACGGC…		Phytozome	Hordeum vulgare r1
HvCaM4	HORVU4Hr1G052210.2	Hordeum vulgare	ATGGCGGACCAACTCACCGACGACCAGATCGCCGAGTTCAAGGAAGCCTTCAGCCTATTCGACAAGGACGGCGACGGTTGCATCACAACTAAGGAGCTGGGAACAGTCATGCGTTCGCTGGGGCAGAACCCAACGGAGGCAGAGCTCCAGGACATGATCAACGAGGTGGATGCAGACGGCAACGGCACTATCGACTTCCCGGAATTCCTCAACCTGATGGCTCGCAAGATGAAGGACACCGACTCGGAGGAAGAGCTCAAGGAGGCTTTCCGGGTGTTCGATAAGGACCAGAACGGCTTCATCTCGGCCGCGGAGCTCCGCCACGTCATGACCAACCTCGGCGAGAAGCTAACGGACGAGGAGGTGGACGAGATGATCCGCGAGGCCGATGTCGACGGC…		Phytozome	Hordeum vulgare r1
LaCaM1	Lalb_Chr04g0249571	Lupinus albus	ATGGCCGATCAACTCACTGATGAACAGATCTCTGAGTTCAAGGAAGCATTCAGCCTATTCGATAAAGATGGCGATGGTTGCATTACCACCAAGGAACTTGGGACCGTAATGCGGTCACTTGGGCAGAACCCAACTGAGGCTGAGTTGCAGGACATGATAAACGAGGTTGATGCTGATGGAAATGGTACCATTGATTTCCCAGAATTCCTCAACCTAATGGCCCGCAAGATGAAGGACACTGATTCAGAAGAGGAGCTTAAGGAAGCCTTCCGTGTGTTCGACAAGGATCAGAATGGTTTCATCTCTGCAGCGGAGCTCCGCCATGTCATGACTAATCTCGGTGAGAAGCTGACTGATGATGAAGTTGATGAGATGATCCGTGAGGCTGACGTGGACGGT…		Phytozome	Lupinus albus v1
LaCaM2	Lalb_Chr10g0105991	Lupinus albus	ATGGCCGATCAGCTCACTGATGAACAGATCTCTGAGTTCAAGGAAGCTTTCAGCCTATTCGACAAAGATGGCGATGGTTGTATTACCACGAAGGAACTTGGGACTGTTATGCGGTCACTTGGACAGAACCCAACTGAGGCTGAGCTGCAGGACATGATTAATGAGGTTGATGCTGATGGAAACGGGACTATTGATTTCCCAGAATTCCTCAACCTGATGGCCCGCAAGATGAAGGATACTGATTCAGAGGAGGAGCTTAAGGAAGCCTTCCGTGTTTTCGACAAGGATCAGAATGGTTTCATCTCTGCAGCTGAGCTGCGCCATGTCATGACTAACCTTGGTGAGAAGCTGACGGACGAAGAAGTTGATGAGATGATCCGTGAGGCTGATGTGGACGGT…		Phytozome	Lupinus albus v1
LaCaM3	Lalb_Chr15g0080241	Lupinus albus	ATGGCAGACCAGCTGACTGATGAACAGATTGCTGAGTTCAAGGAAGCCTTCAGCCTCTTCGACAAGGATGGCGATGGTTGTATTACTACGAAGGAACTTGGGACTGTAATGCGATCACTCGGGCAGAACCCAACTGAGGCAGAATTGCAGGACATGATAAACGAGGTTGATGCTGATGGCAATGGTACAATTGATTTCCCCGAATTCCTCAACTTGATGGCGCGCAAGATGAAAGACACCGATTCAGAGGAGGAGCTTAAGGAAGCTTTCCGTGTGTTTGACAAGGATCAAAATGGTTCTATTTCTGCTGCAGAACTTCGTCATGTTATGACAAATCTTGGTGAGAAGCTGACTGATGAAGAAGTTGATGAGATGATTCGTGAGGCTGATGTTGATGGC…		Phytozome	Lupinus albus v1
LaCaM4	Lalb_Chr17g0347621	Lupinus albus	ATGGCCGATCAACTTACTGATGAACAGATCTCTGAGTTCAAAGAAGCCTTCAGCCTCTTCGATAAGGATGGCGATGGTTGTATTACCACCAAGGAACTTGGGACTGTTATGCGATCACTTGGACAGAACCCAACTGAGGCTGAGTTGCAGGACATGATTAATGAGGTTGATGCTGATGGAAATGGTACCATTGATTTCCCAGAATTCCTCAACCTGATGGCCCGCAAGATGAAGGACACTGATTCAGAGGAGGAGCTTAAGGAAGCCTTCCGTGTGTTCGACAAGGATCAAAATGGTTTCATCTCTGCAGCTGAGCTCCGCCATGTGATGACTAATCTTGGTGAGAAGCTGACTGACGAAGAAGTTGATGAGATGATCCGTGAGGCTGATGTCGATGGT…		Phytozome	Lupinus albus v1
LaCaM5	Lalb_Chr22g0358141	Lupinus albus	ATGGCAGATCAACTCACCGATGAACAGATCTCTGAGTTTAAGGAAGCCTTCAGTTTGTTCGATAAGGATGGCGATGGTTGCATCACAACCAAGGAACTTGGAACTGTTATGCGGTCATTAGGGCAGAACCCAACCGAGGCAGAGCTGCAAGACATGATCAATGAAGTAGATGCTGATGGTAATGGTACCATAGACTTCCCCGAGTTTCTAAACCTTATGGCCAGGAAGATGAAAGACACTGACTCAGAGGAGGAGCTAAAAGAAGCTTTTCGGGTTTTCGACAAAGATCAGAATGGGTTCATTTCTGCTGCTGAGCTTCGCCATGTGATGACCAACCTCGGGGAGAAGCTCACCGATGAAGAAGTCGATGAAATGATTCGAGAGGCTGATGTTGATGGT…		Phytozome	Lupinus albus v1
LaCaM6	Lalb_Chr24g0400771	Lupinus albus	ATGGCAGATCAACTCACCGATGAACAGATCTCTGAGTTCAAGGAAGCTTTCAGCTTATTCGATAAAGATGGCGATGGTTGCATCACAACCAAGGAGCTTGGAACGGTTATGCGGTCATTAGGGCAGAACCCAACTGAGGCAGAGCTCCAAGACATGATCAATGAAGTAGATGCTGATGGTAATGGTACCATTGACTTCCCTGAGTTTCTAAACCTTATGGCTAGGAAGATGAAGGACACTGATTCTGAGGAGGAGCTGAAAGAGGCATTTCGGGTTTTCGACAAGGATCAGAACGGGTTCATTTCTGCTGCTGAACTTCGCCACGTGATGACCAACCTTGGGGAGAAGCTCACTGATGAAGAAGTTGATGAGATGATTCGAGAGGCCGATGTTGACGGT…		Phytozome	Lupinus albus v1
LjCaM1	Lj1g0019984.1	Lotus japonicus	ATGGCAGATCAACTCACCGATGAACAGATCTCTGAGTTCAAGGAAGCTTTCAGCTTATTCGATAAAGATGGCGATGGTTGCATCACAACCAAGGAGCTTGGAACGGTTATGCGGTCATTAGGGCAGAACCCAACTGAGGCAGAGCTCCAAGACATGATCAATGAAGTAGATGCTGATGGTAATGGTACCATTGACTTCCCTGAGTTTCTAAACCTTATGGCTAGGAAGATGAAGGACACTGATTCTGAGGAGGAGCTGAAAGAGGCATTTCGGGTTTTCGACAAGGATCAGAACGGGTTCATTTCTGCTGCTGAACTTCGCCACGTGATGACCAACCTTGGGGAGAAGCTCACTGATGAAGAAGTTGATGAGATGATTCGAGAGGCCGATGTTGACGGT…		Phytozome	Lotus japonicus Lj1.0v1
LjCaM2	LjContig00564g0005614.1	Lotus japonicus	ATGGCCGATCAGCTCACCGACGAACAGATCTCGGAGTTCAAGGAGGCCTTCAGCCTCTTCGACAAGGATGGCGATGGTTGTATTACCACCAAGGAACTTGGGACTGTGATGCGGTCACTTGGGCAGAACCCAACTGAGGCTGAGCTGCAGGACATGATCAACGAGGTTGATGCTGATGGGAATGGCACCATTGATTTCCCCGAATTCCTCAACCTGATGGCCCGCAAGATGAAGGACACTGACTCCGAGGAAGAGCTCAAGGAAGCTTTCCGCGTGTTTGACAAGGATCAGAACGGTTTCATCTCTGCAGCTGAGCTCCGCCATGTCATGACCAACCTTGGTGAGAAGCTGACAGACGAAGAAGTTGATGAGATGATCCGCGAGGCTGATGTTGATGGT…		Phytozome	Lotus japonicus Lj1.0v1
LjCaM3	Lj6g0025439.2	Lotus japonicus	ATGGCTGACCAGCTCACCGACGACCAGATCGCCGAGTTCAAGGAAGCCTTCAGCCTCTTCGACAAGGATGGCGATGGTTGTATTACTACCAAGGAACTTGGGACTGTCATGCGGTCACTTGGGCAAAACCCAACTGAGGCTGAGCTGCAGGACATGATAAATGAGGTTGATGCTGATGGCAATGGAACCATTGATTTCCCAGAATTCCTCAACCTGATGGCCCGCAAGATGAAGGACACTGATTCAGAGGAGGAGCTTAAGGAAGCTTTCCGTGTGTTTGACAAGGATCAGAATGGTTTTATTTCTGCTGCTGAGCTCCGCCATGTCATGACAAATCTTGGTGAGAAGCTGACTGATGAAGAAGTTGATGAGATGATCCGTGAGGCTGATGTTGATGGT…		Phytozome	Lotus japonicus Lj1.0v1
LsCaM1	Lsat_1_v5_gn_2_38321.1	Lactuca sativa	ATGGCCGATCAGCTCACTGATGATCAGATCTCCGAGTTCAAAGAAGCCTTCAGCCTGTTCGATAAGGATGGAGATGGTTGCATCACTACGAAGGAGCTCGGAACAGTTATGAGGTCTCTTGGGCAAAACCCAACAGAGGCTGAACTCCAAGACATGATCAACGAGGTCGATGCTGATGGAAATGGGACCATTGATTTCCCTGAGTTTCTTAATCTGATGGCTAGGAAGATGAAGGACACAGACTCTGAAGAAGAACTGAAGGAAGCTTTTAGGGTTTTTGATAAGGACCAAAATGGCTTCATTTCTGCAGCTGAGCTTCGTCATGTTATGACAAATCTTGGTGAGAAATTGACAGATGAAGAAGTTGATGAGATGATTCGTGAGGCTGATGTTGATGGC…		Phytozome	Lactuca sativa V8
LsCaM2	Lsat_1_v5_gn_3_113400.1	Lactuca sativa	ATGGCGGATCAGCTTACCGATGATCAGATCTCTGAATTCAAGGAGGCGTTCAGCCTATTCGATAAGGATGGAGATGGTTGTATCACAACCAAAGAACTCGGGACCGTGATGAGATCACTCGGACAGAACCCAACTGAAGCGGAACTCCAAGACATGATCAACGAAGTCGATGCCGACGGTAACGGGACAATCGACTTCCCGGAGTTTCTCAACCTCATGGCCCGCAAAATGAAGGACACGGATTCCGAAGAGGAGCTCAAAGAAGCTTTTAGGGTTTTCGATAAGGACCAAAACGGTTTCATTTCTGCAGCTGAACTCCGCCACGTCATGACCAATCTTGGTGAAAAGTTGACCGATGAAGAGGTTGATGAAATGATCCGTGAGGCTGACGTGGATGGT…		Phytozome	Lactuca sativa V8
LsCaM3	Lsat_1_v5_gn_5_65521.1	Lactuca sativa	ATGGCGGATCAGCTTACCGATGATCAGATCTCCGAATTCAAGGAAGCTTTTAGCCTATTCGATAAGGACGGAGATGGTTGTATCACTACTAAGGAGCTTGGAACCGTTATGAGATCTCTAGGACAAAATCCAACAGAAGCTGAGCTTCAGGACATGATCAATGAGGTTGATGCTGATGGGAATGGGACCATTGATTTCCCTGAGTTCCTGAATCTGATGGCAAGAAAGATGAAGGACACAGACTCTGAAGAAGAACTCAAGGAGGCTTTCCGGGTGTTTGACAAGGATCAAAATGGCTTCATTTCTGCAGCTGAGCTTCGCCATGTTATGACAAATCTTGGTGAGAAACTGACTGATGAGGAAGTTGATGAAATGATCCGTGAGGCTGATGTGGATGGT…		Phytozome	Lactuca sativa V8
LsCaM4	Lsat_1_v5_gn_9_29281.1	Lactuca sativa	ATGGCGGAGCAGCTCACCGATGATCAGATCTCTGAGTTCAAGGAAGCCTTCAGCCTATTTGACAAGGATGGCGACGGTTGCATCACCACAAAGGAGCTCGGAACTGTGATGAGATCCCTAGGGCAGAATCCGACGGAGGCTGAACTCCAGGACATGATAAACGAAGTTGATGCTGACGGAAACGGAACAATCGATTTCCCGGAGTTTCTAAATCTGATGGCGAGGAAGATGAAGGACACAGATTCCGAGGAAGAACTGAAGGAGGCGTTCAGAGTTTTTGACAAGGATCAGAACGGCTTCATTTCTGCTGCGGAGCTGCGTCATGTGATGACGAATCTTGGGGAAAAGCTTACTGATGAAGAAGTCGATGAGATGATCAGGGAAGCTGATGTTGATGGT…		Phytozome	Lactuca sativa V8
MaCaM1	GSMUA_Achr2P01120_001	Musa acuminata	ATGGCGGAGCAGCTTACCGACGACCAGATTGCCGAGTTCAAGGAGGCCTTCAGCTTGTTCGACAAGGACGGCGATGGTTGTATCACAACAAAGGAGCTTGGAACGGTGATGCGTTCTTTGGGTCAGAATCCTACAGAAGCAGAGCTGCAAGACATGATAAATGAGGTTGACGCTGATGGCAATGGAACAATCGACTTTCCAGAGTTTCTTAATCTGATGGCTCGCAAGATGAAGGATACTGATTCAGAGGAGGAACTAAAGGAAGCGTTCCGAGTGTTTGACAAGGACCAGAACGGTTTCATCTCAGCTGCAGAACTCCGCCATGTCATGACCAACCTTGGAGAGAAGCTTACTGATGAGGAAGTTGATGAAATGATTCGTGAAGCAGATGTCGATGGC…		Phytozome	Musa acuminata v1
MaCaM2	GSMUA_Achr3P09330_001	Musa acuminata	ATGGCGGAGCAGCTCACGGACGACCAGATCGCTGAGTTCAAGGAGGCCTTTAGCTTGTTCGACAAGGATGGCGATGGTTGTATTACGACCAAGGAGCTTGGGACTGTGATGCGCTCTTTGGGTCAGAACCCTACAGAAGCAGAGCTACAAGACATGATAAATGAGGTTGATGCTGATGGCAATGGTACTATTGACTTCCCAGAGTTTCTTAACTTGATGGCTCGCAAGATGAAGGATACCGATTCAGAAGAGGAGCTCAAGGAGGCCTTCCGAGTCTTTGACAAAGACCAGAATGGCTTTATCTCCGCTGCTGAACTTCGCCATGTCATGACCAACCTAGGAGAAAAGCTCACAGATGAGGAAGTCGATGAAATGATCCGCGAAGCCGATGTCGATGGT…		Phytozome	Musa acuminata v1
MaCaM3	GSMUA_Achr3P25040_001	Musa acuminata	ATGGCGGAGCAGCTCACCGACGAGCAGATCTCCGAGTTCAAGGAGGCCTTCAGCTTGTTCGACAAGGACGGAGATGGTTGTATCACTACTAAGGAGCTTGGGACTGTGATGCGTTCATTGGGCCAGAACCCTACAGAAGCAGAACTGCAGGACATGATAAATGAGGTAGATGCAGATGGAAATGGGACAATCGATTTTCCTGAGTTTCTCAATCTGATGGCTCGGAAGATGAAGGATACCGACTCTGAGGAGGAGCTGAAGGAGGCCTTTCGAGTTTTTGACAAGGACCAGAATGGCTTCATCTCTGCTGCTGAGCTGCGTCATGTCATGACCAACCTCGGGGAGAAGCTGACAGATGAGGAAGTTGATGAGATGATCCGTGAAGCTGATGTCGATGGA…		Phytozome	Musa acuminata v1
MaCaM4	GSMUA_Achr5P07820_001	Musa acuminata	ATGGCGGAGCAGCTCACCGACGATCAGATCGCCGAGTTCAAGGAGGCCTTCAGCCTGTTCGACAAGGACGGCGATGGTTGCATCACGACAAAAGAGCTTGGAACTGTGATGCGTTCTCTGGGTCAGAACCCTACAGAAGCAGAGCTTCAAGACATGATAAACGAGGTTGACGCTGATGGCAACGGCACAATCGACTTCCCAGAGTTTCTTAACTTGATGGCTCGCAAGATGAAAGATACCGATTCAGAGGAGGAGCTCAAGGAGGCTTTCCGAGTGTTTGATAAGGACCAGAATGGCTTCATCTCTGCTGCAGAACTCCGTCATGTCATGACCAACCTCGGCGAGAAGCTCACCGATGAGGAAGTCGATGAAATGATTCGTGAAGCCGATGTTGATGGC…		Phytozome	Musa acuminata v1
MaCaM5	GSMUA_Achr6P15990_001	Musa acuminata	ATGGCGGAGCAGCTCACCGACGAGCAGATCTCCGAGTTCAAGGAGGCCTTCAGCTTGTTCGACAAAGATGGCGATGGTTGCATTACAACTAAGGAGCTGGGAACTGTGATGCGTTCTCTGGGCCAGAATCCTACCGAAGCTGAGCTACAGGACATGATCAATGAGGTTGACGCAGACGGCAATGGTACAATTGACTTCCCGGAATTCCTCAACTTAATGGCTCGCAAGATGAAGGATACTGACTCAGAGGAGGAGCTGAAAGAGGCCTTCCGAGTATTTGACAAGGATCAGAATGGTTTCATCTCCGCTGCAGAACTCCGTCATGTCATGACTAACCTTGGTGAGAAGCTGACTGATGAGGAGGTTGATGAGATGATTCGGGAGGCTGACGTTGATGGT…		Phytozome	Musa acuminata v1
MaCaM6	GSMUA_Achr6P23670_001	Musa acuminata	ATGGCGGAGCAGCTCACCGACGAGCAGATCTCCGAGTTCAAGGAGGCATTCAGCTTGTTCGACAAGGATGGCGATGGTTGCATCACAACCAAGGAGTTGGGAACCGTGATGCGTTCTCTGGGTCAGAACCCCACGGAGGCTGAGCTGCAGGACATGATAAATGAGGTTGATGCAGATGGCAATGGGACAATTGACTTCCCGGAGTTCCTCAACCTGATGGCACGCAAGATGAAGGATACCGACTCAGAGGAGGAGCTGAAGGAGGCCTTTCGGGTATTTGACAAGGATCAGAATGGCTTCATCTCTGCCGCTGAGCTCCGCCATGTCATGACCAACCTTGGCGAGAAGTTGACGGATGAGGAGGTCGACGAGATGATTCGAGAGGCTGATGTTGACGGT…		Phytozome	Musa acuminata v1
MaCaM7	GSMUA_Achr9P17280_001	Musa acuminata	ATGGCGGAGCAGCTTACGGACGACCAGATCGCCGAGTTCAAGGAAGCCTTTAGCTTGTTCGACAAGGACGGCGATGGTTGCATCACGACCAAGGAGCTTGGTACGGTGATGCGCTCATTGGGTCAGAACCCTACAGAAGCAGAACTGCAAGACATGATAAATGAGGTGGATGCTGATGGCAATGGTACAATTGACTTCCCAGAGTTTCTTAACTTGATGGCTCGCAAGATGAAGGATACAGATTCAGAGGAGGAGCTGAAGGAGGCTTTCCGAGTGTTTGACAAAGACCAAAATGGCTTCATATCCGCCGCTGAACTTCGCCATGTCATGACCAACCTCGGAGAGAAGCTTACGGACGAGGAAGTCGATGAAATGATACGTGAGGCTGATGTCGATGGT…		Phytozome	Musa acuminata v1
MaCaM8	GSMUA_Achr10P00360_001	Musa acuminata	ATGGCGGAGCAGCTCACCGACGACCAGATCTCGGAGTTCAAGGAGGCCTTCAGCTTGTTCGACAAAGACGGAGATGGTTGCATCACCACTAAGGAGCTTGGGACTGTGATGCGTTCTCTAGGCCAGAACCCTACAGAAGCAGAGTTACAGGACATGATAAATGAGGTTGATGCAGATGGTAATGGGACGATTGACTTTCCTGAGTTTCTCAATTTGATGGCTCGCAAGATGAAGGATACTGACTCCGAAGAGGAGCTGAAGGAAGCCTTCAGAGTTTTTGACAAGGACCAAAATGGTTTTATCTCTGCTGCTGAACTCCGTCATGTCATGACAAACCTCGGTGAGAAGTTGACGGATGAAGAAGTTGATGAGATGATTCGTGAAGCTGATGTCGATGGT…		Phytozome	Musa acuminata v1
MaCaM9	GSMUA_Achr10P01510_001	Musa acuminata	ATGGCCGAGCAGCTCACCGACGACCAGATCGCAGAGTTCAAGGAGGCCTTCAGCTTGTTCGACAAGGACGGCGATGGCTGTATCACAACTAAGGAGCTTGGAACTGTGATGCGTTCTTTGGGTCAGAACCCTACTGAAGCAGAACTACAAGACATGATAAATGAGGTTGATGCTGATGGCAATGGTACAATCGACTTTCCCGAGTTTCTTAACTTGATGGCTCGCAAGATGAAGGATACAGATTCAGAGGAGGAGCTGAAGGAGGCCTTCAGAGTGTTCGACAAGGATCAGAATGGCTTCATCTCTGCTGCTGAACTTCGTCACGTCATGACCAACCTCGGCGAGAAGCTTACAGACGAGGAAGTTGATGAAATGATCCGTGAGGCCGATGTTGATGGT…		Phytozome	Musa acuminata v1
MdCaM7	MD12G1111300	Malus domestica	ATGGCGGATCAACTGACCGACGATCAGATCTCTGAGTTCAAGGAAGCCTTCAGTCTATTCGACAAGGATGGAGATGGCTGTATCACAACTAAGGAGCTTGGCACTGTCATGAGATCATTGGGGCAGAACCCGACTGAGGCAGAGCTCCAGGACATGATCAATGAAGTGGATGCTGATGGTAATGGGACCATTGACTTTCCTGAGTTCTTAAACCTCATGGCCAGGAAGATGAAAGACACCGACTCTGAGGAGGAGCTTAAAGAGGCTTTCAGAGTGTTTGACAAGGATCAGAATGGCTTCATTTCAGCTGCGGAGCTCCGCCATGTGATGACCAATCTTGGGGAGAAGCTCACAGATGAGGAAGTGGATGAGATGATCCGGGAGGCTGATGTTGATGGT…		Phytozome	Malus domestica v1.1
MdCaM2	MD14G1092700	Malus domestica	ATGGCGGATCAGCTGACTGACGATCAGATCTCTGAGTTCAAGGAGGCCTTCAGCCTTTTCGACAAGGATGGCGATGGTTGTATCACCACAAAGGAGCTTGGCACTGTCATGAGATCATTGGGGCAGAACCCGACTGAGGCTGAGCTCCAGGACATGATCAATGAAGTCGATGCTGATGGTAATGGGACCATTGACTTTCCTGAGTTCTTAAACCTCATGGCCAGGAAGATGAAGGACACTGACTCTGAGGAGGAGCTGAAAGAGGCTTTCAGAGTTTTTGACAAGGATCAGAATGGCTTCATTTCCGCCGCGGAGCTCCGCCATGTGATGACCAATCTTGGGGAAAAGCTCACTGATGAGGAAGTTGATGAGATGATCCGGGAGGCTGATGTTGATGGC…		Phytozome	Malus domestica v1.1
MdCaM6-1	MD11G1183900	Malus domestica	ATGGCCGATCAGCTCACCGACGACCAGATCTCCGAGTTCAAGGAGGCGTTCAGCCTATTCGACAAGGACGGCGATGGTTGCATCACTACAAAAGAGTTGGGGACTGTCATGCGTTCACTTGGGCAGAACCCAACTGAAGCCGAGCTTCAGGATATGATCAATGAGGTTGATGCTGATGGGAATGGGACCATTGATTTTCCAGAGTTCCTTAACTTGATGGCCCGGAAGATGAAGGACACCGATTCTGAGGAGGAGCTCAAGGAAGCCTTCCGAGTGTTCGATAAGGACCAGAATGGCTTCATTTCTGCTGCTGAGCTTCGTCATGTTATGACAAATCTAGGCGAGAAGCTGACAGATGAGGAAGTTGATGAGATGATTCGTGAGGCTGATGTGGATGGT…		Phytozome	Malus domestica v1.1
MdCaM4-1	MD03G1163500	Malus domestica	ATGGCCGATCAGCTCACCGACGACCAGATCTCTGAGTTCAAGGAGGCTTTCAGCCTATTCGACAAGGACGGCGATGGTTGCATCACTACAAAGGAGTTGGGGACTGTTATGCGTTCACTTGGGCAGAACCCCACTGAAGCTGAGCTTCAGGATATGATCAATGAGGTTGATGCTGATGGGAATGGGACCATTGATTTCCCAGAGTTCCTTAACCTGATGGCCCGGAAGATGAAGGACACAGATTCTGAGGAGGAGCTCAAGGAAGCTTTCCGAGTGTTCGATAAGGACCAGAATGGCTTCATTTCTGCCGCTGAGCTTCGTCATGTTATGACAAATCTAGGCGAGAAGCTGACAGATGAGGAAGTGGATGAGATGATTCGTGAGGCTGATGTGGATGGT…		Phytozome	Malus domestica v1.1
MtCaM1	Medtr6g025320	Medicago truncatula	ATGGCAGATCAACTCACAGACGATCAGATCTCTGAGTTCAAGGAAGCTTTCAGCTTATTCGACAAGGATGGCGATGGTTGCATCACAACCAAGGAGCTTGGAACTGTTATGCGTTCATTGGGGCAAAACCCAACTGAGGCAGAGCTTCAGGACATGATCAATGAAGTAGATGCTGATGGGAATGGTACTATTGACTTCCCCGAGTTTCTTAACCTCATGGCAAGGAAGATGAAGGACACCGACTCTGAGGAGGAGCTGAAAGAAGCGTTTCGGGTTTTTGACAAGGATCAGAACGGTTTCATTTCTGCTGCTGAGCTTCGCCATGTGATGACCAACCTTGGCGAGAAGCTCACCGATGAAGAAGTCGATGAGATGATCCGTGAGGCTGATGTTGATGGT…		Phytozome	Medicago truncatula Mt4.0v1
MtCaM2	Medtr5g088320	Medicago truncatula	ATGGCCGATCAACTCACCGACGAGCAGATCTCTGAGTTCAAGGAAGCTTTCAGCCTATTCGATAAGGATGGCGATGGTTGTATTACCACCAAGGAGCTCGGGACTGTAATGAGGTCACTAGGCCAGAACCCAACTGAGGCTGAATTGCAGGACATGATCAACGAGGTTGATGCTGATGGAAACGGTACCATTGATTTCCCTGAATTCCTTAACCTGATGGCCCGCAAGATGAAGGATACTGATTCCGAGGAAGAGCTTAAGGAAGCTTTCCGTGTGTTTGACAAGGATCAAAATGGTTTCATCTCTGCAGCTGAGCTCCGTCATGTCATGACAAATCTCGGAGAGAAGCTGACTGATGAAGAAGTTGACGAGATGATTCGCGAGGCTGATGTTGATGGT…		Phytozome	Medicago truncatula Mt4.0v1
MtCaM3	Medtr0168s0120	Medicago truncatula	ATGGCCGACCAGCTCACTGATGATCAGATCGCCGAGTTCAAGGAGGCCTTCAGCCTCTTCGATAAGGATGGCGATGGTTGTATTACTACCAAGGAACTCGGAACTGTAATGAGGTCACTTGGGCAAAACCCAACTGAGGCAGAGCTACAAGACATGATCAATGAAGTTGATGCTGATGGCAATGGTACCATTGATTTCCCTGAATTCCTCAACCTGATGGCCCGTAAGATGAAAGACACTGATTCAGAGGAGGAACTTAAGGAAGCCTTTCGTGTGTTTGACAAGGATCAGAACGGTTTTATTTCTGCTGCTGAGCTCCGTCATGTTATGACAAATCTTGGTGAGAAGTTGACAGACGAAGAAGTTGATGAGATGATTCGTGAAGCCGATGTTGATGGT…		Phytozome	Medicago truncatula Mt4.0v1
MtCaM4	Medtr7g087610	Medicago truncatula	ATGGCAGATCAACTAACAGATGATCAGATCTCTGAATTCAAAGAAGCATTTAGCTTGTTTGATAAAGATGGTGATGGTTCCATCACAACAAAGGAGCTTGGAACCGTGATGAGGTCATTAGGCCAGAATCCAACAGAGGCAGAGCTACAAGACATGATAAACGAAGTAGATGCCGATGGTAACGGCACAATCGATTTTCCTGAATTTCTAAACCTTATGGCAAGGAAAATGAAAGACACAGATTCAGAAGAAGAACTGAAAGAAGCGTTTAGAGTGTTCGACAAGGATCAGAATGGATTCATTTCTGCTGCTGAACTGCGCCATGTAATGACCAACCTTGGTGAAAAGCTTACTGATGAAGAAGTTGATGAAATGATTCGAGAGGCTGATGTTGATGGT…		Phytozome	Medicago truncatula Mt4.0v1
NcCaM1	Nycol.I00399.1	Nymphaea colorata	ATGGCGGATCAGCTCACCGACGACCAGATCTCTGAATTCAAGGAGGCCTTCAGCTTGTTCGATAAGGATGGAGACGGTTGCATCACAACCAAGGAGTTGGGAACAGTCATGAGGTCACTGGGTCAGAATCCAACAGAGGCAGAGCTGCAAGACATGATCAATGAAGTTGATGCAGATGGCAATGGGACGATTGACTTCCCCGAGTTCCTCAACCTGATGGCAAGGAAGATGAAGGACACTGACTCTGAGGAGGAGCTCAAGGAGGCCTTCCGTGTTTTTGACAAGGACCAAAATGGCTTCATCTCAGCTGCAGAGCTCCGTCATGTGATGACTAACCTTGGGGAGAAGCTTACTGACGAGGAGGTAGATGAGATGATCCGTGAGGCTGATGTGGATGGT…		Phytozome	Nymphaea colorata v1.2
NcCaM2	Nycol.A02870.1	Nymphaea colorata	ATGGCGGATCAGCTTACCGACGATCAGATCTCCGAATTCAAGGAGGCCTTCAGCCTATTCGACAAGGATGGAGATGGTTGCATCACGACCAAGGAGCTGGGAACTGTCATGCGGTCGCTGGGTCAGAACCCAACGGAGGCAGAGCTGCAAGACATGATCAACGAGGTCGATGCTGATGGAAACGGTACCATCGACTTCCCAGAGTTCCTCAACCTGATGGCCAGGAAGATGAAGGACACGGACTCCGAGGAGGAGCTCAAGGAGGCTTTCCGGGTCTTCGACAAGGACCAGAACGGCTTCATCTCTGCTGCGGAGCTGCGCCATGTGATGACCAACCTTGGTGAGAAGCTCACTGACGAGGAGGTGGACGAGATGATTCGCGAGGCCGATGTGGACGGT…		Phytozome	Nymphaea colorata v1.2
OsCaM1-1	LOC_Os03g20370.1	Oryza sativa	ATGGCGGACCAGCTCACCGACGACCAGATCGCCGAGTTCAAGGAGGCCTTCAGCCTCTTCGACAAGGACGGCGATGGTTGCATCACAACCAAGGAGCTGGGAACCGTGATGCGTTCGCTGGGGCAGAACCCAACGGAGGCCGAGCTCCAGGACATGATCAACGAGGTCGACGCGGACGGCAACGGCACCATCGACTTCCCGGAGTTCCTCAACCTGATGGCACGCAAGATGAAGGACACCGACTCGGAGGAGGAGCTCAAGGAGGCGTTCAGGGTGTTCGACAAAGACCAGAACGGCTTCATCTCCGCCGCCGAGCTCCGCCACGTCATGACCAACCTCGGCGAGAAGCTGACCGACGAGGAGGTCGACGAGATGATCCGCGAAGCCGACGTCGACGGT…		Phytozome	Oryza sativa v7.0
OsCaM1-2	LOC_Os07g48780.1	Oryza sativa	ATGGCGGATCAGCTCACCGACGACCAGATCGCCGAGTTCAAGGAGGCCTTCAGCCTCTTCGACAAGGACGGCGATGGTTGCATCACAACCAAGGAGTTGGGAACTGTCATGCGTTCACTAGGGCAGAACCCAACGGAAGCTGAGCTCCAGGACATGATCAACGAGGTTGATGCTGATGGCAATGGAACCATTGATTTTCCTGAGTTTCTCAATCTGATGGCTCGCAAGATGAAGGACACTGATTCAGAGGAAGAACTCAAGGAGGCCTTCCGGGTGTTTGACAAGGACCAAAATGGCTTCATCTCCGCTGCTGAGCTCCGCCATGTGATGACAAATCTTGGCGAGAAGCTAACTGACGAGGAGGTGGATGAGATGATCCGTGAGGCTGATGTTGATGGT…		Phytozome	Oryza sativa v7.0
OsCaM1-3	LOC_Os01g16240.1	Oryza sativa	ATGGCGGACCAGCTCACCGACGACCAGATCGCCGAGTTCAAGGAGGCCTTCAGCCTCTTCGACAAGGACGGCGACGGCTGCATCACCACCAAGGAGCTTGGAACTGTGATGCGCTCATTAGGGCAGAACCCCACTGAGGCTGAGCTTCAGGACATGATCAACGAGGTGGATGCTGATGGAAATGGAACGATTGACTTTCCTGAGTTTCTCAACCTGATGGCACGCAAGATGAAGGACACTGATTCTGAGGAGGAGCTCAAGGAAGCCTTCCGTGTATTTGACAAGGACCAGAATGGCTTCATCTCGGCAGCTGAACTCCGTCATGTCATGACCAACCTTGGTGAGAAGCTTACAGACGAGGAGGTGGACGAGATGATCCGTGAGGCTGATGTCGATGGT…		Phytozome	Oryza sativa v7.0
OsCaM2	LOC_Os05g41210.1	Oryza sativa	ATGGCGGACCAGCTCACCGACGAGCAGATCGCCGAGTTCAAGGAGGCGTTCAGCCTCTTCGACAAGGACGGCGACGGTTGCATCACTACTAAGGAGCTTGGAACCGTGATGCGGTCCCTTGGTCAGAACCCAACTGAGGCGGAGCTGCAGGACATGATCAACGAGGTTGATGCTGATGGCAATGGGACCATTGACTTCCCAGAGTTCCTGAACCTGATGGCGAAGAAGATGAAGGATACCGACTCTGAGGAGGAGCTCAAGGAGGCCTTCCGTGTGTTTGACAAGGACCAGAACGGTTTCATCTCGGCTGCTGAGCTCCGCCACGTCATGACCAACCTTGGTGAGAAGCTGACCGACGAGGAAGTCGACGAGATGATCCGTGAGGCTGACGTCGATGGC…		Phytozome	Oryza sativa v7.0
OsCaM3	LOC_Os01g17190.1	Oryza sativa	ATGGCGGACCAGCTCACCGACGACCAGATCGCCGAGTTCAAGGAGGCCTTCAGCCTCTTCGACAAGGACGGCGACGGTTGTATTACTACTAAGGAGTTGGGAACTGTCATGCGTTCGCTGGGGCAGAACCCAACTGAGGCAGAACTACAAGACATGATCAATGAGGTGGATGCTGACGGCAATGGAACAATCGATTTCCCTGAATTTCTCAACCTGATGGCCCGCAAGATGAAAGATACTGATTCTGAGGAAGAGCTCAAGGAGGCGTTCCGTGTGTTCGACAAGGACCAAAATGGTTTTATCTCTGCTGCTGAATTGCGTCACGTCATGACTAACCTTGGTGAGAAGCTGACAGATGAGGAGGTTGAAGAGATGATCCGTGAGGCCGATGTTGATGGT…		Phytozome	Oryza sativa v7.0
PtCaM1	Potri.001G222200.2	Populus trichocarpa	ATGGCCGATCAGCTCACCGAAGACCAGATCTCCGAGTTCAAGGAAGCTTTCAGCCTATTCGATAAGGACGGCGATGGTTGCATCACTACTAAGGAGCTGGGGACTGTGATGCGTTCATTGGGTCAAAACCCAACTGAGGCAGAGCTCCAGGACATGATAAATGAGGTTGATGCTGATGGGAATGGTACCATTGACTTCCCAGAGTTCCTCAACCTCATGGCCCGCAAGATGAAGGATACTGATTCTGAGGAGGAGCTCAAGGAAGCTTTCAGAGTTTTTGATAAGGACCAGAATGGCTTCATTTCTGCTGCTGAGTTGCGTCATGTCATGACAAATCTCGGGGAGAAGCTGACAGATGAGGAGGTTGATGAGATGATCCGTGAGGCTGACGTGGATGGT…		Phytozome	Populus trichocarpa v4.1
PtCaM6-1	Potri.016G024700.2	Populus trichocarpa	ATGGCGGATCAATTGACGGATGACCAGATCTCTGAGTTCAAGGAAGCTTTCAGTTTGTTCGATAAGGATGGCGATGGTTGCATCACCACCAAGGAATTGGGGACTGTGATGAGATCTCTAGGACAGAACCCGACTGAGGCTGAACTCCAGGACATGATCAACGAGGTTGATGCTGATGGAAATGGTACAATTGATTTTCCCGAGTTCCTGAACCTCATGGCAAGGAAGATGAAGGATACCGACTCCGAGGAGGAGCTCAAAGAGGCATTCAGGGTTTTTGACAAGGATCAGAATGGTTTCATCTCCGCAGCTGAGCTTCGTCATGTGATGACTAACCTCGGTGAGAAGCTTACCGATGAAGAGGTCGATGAGATGATAAGGGAAGCCGATGTGGATGGT…		Phytozome	Populus trichocarpa v4.1
PtCaM6-2	Potri.006G026700.1	Populus trichocarpa	ATGGCGGATCAATTGACTGATGACCAGATCTCCGAGTTCAAGGAAGCTTTCAGTTTGTTCGATAAGGATGGTGATGGTTGCATCACCACCAAGGAATTGGGGACTGTCATGAGATCGCTAGGACAGAACCCAACTGAGGCAGAACTCCAGGACATGATTAACGAGGTTGATGCTGATGGAAATGGTACCATTGATTTTCCTGAGTTCCTGAACCTCATGGCAAGGAAGATGAAGGATACCGACTCTGAGGAGGAGCTCAAAGAGGCATTCAGAGTTTTTGACAAGGATCAGAATGGTTTCATCTCTGCGGCCGAGCTCCGTCATGTGATGACTAATCTCGGTGAGAAGCTTACCGATGAAGAGGTCGATGAGATGATCAGAGAAGCTGATGTGGATGGT…		Phytozome	Populus trichocarpa v4.1
PtCaM7	Potri.009G021500.2	Populus trichocarpa	ATGGCCGATCAGCTGACCGATGACCAGATCTCCGAGTTCAAGGAAGCTTTCAGCCTCTTCGATAAGGACGGCGATGGCTGCATTACTACAAAGGAGCTTGGGACTGTGATGCGTTCATTGGGCCAAAACCCAACTGAGGCAGAACTCCAGGACATGATAAACGAGGTCGATGCTGATGGGAATGGTACCATCGACTTCCCCGAGTTCCTCAACCTCATGGCCCGCAAGATGAAGGATACTGATTCTGAGGAGGAGCTCAAGGAAGCGTTCAGAGTTTTTGATAAGGACCAGAATGGCTTCATTTCTGCCGCTGAGCTGCGCCATGTCATGACAAATCTTGGGGAGAAGCTGACAGATGAGGAGGTTGATGAGATGATCCGTGAGGCTGATGTGGATGGT…		Phytozome	Populus trichocarpa v4.1
PvulCaM5	Phvul.006G021800.1	Phaseolus vulgaris	ATGGCCGACCAGCTCACCGACGAACAGATCGCCGAGTTCAAGGAGGCCTTCAGCCTCTTCGACAAGGATGGCGATGGTTGCATTACTACCAAGGAACTTGGGACTGTAATGCGGTCACTTGGGCAAAATCCAACTGAGGCAGAGCTGCAGGACATGATAAATGAGGTTGATGCTGATGGCAACGGAACTATCGATTTCCCAGAGTTCCTGAACCTAATGGCTCGCAAGATGAAAGACACTGATTCGGAGGAGGAGCTTAAGGAAGCTTTCCGTGTGTTCGACAAGGATCAGAATGGTTTTATCTCTGCTGCTGAGCTCCGCCATGTTATGACAAATCTGGGCGAGAAGCTGACCGACGAGGAGGTTGATGAGATGATTCGCGAGGCTGATGTCGATGGC…		Phytozome	Phaseolus vulgaris v2.1
PvulCaM7-1	Phvul.001G102700.1	Phaseolus vulgaris	ATGGCAGATCAACTCACCGATGACCAGATCTCTGAGTTCAAGGAAGCCTTCAGCTTGTTCGATAAGGATGGCGATGGTTGCATCACAACAAAGGAGCTTGGAACTGTCATGCGTTCTTTGGGTCAGAATCCTACTGAGGCAGAGCTCCAAGACATGATCAACGAAGTAGATGCTGATGGCAATGGCACCATTGACTTCCCTGAGTTCTTGAACCTCATGGCCAGAAAGATGAAGGACACTGACTCTGAGGAGGAGCTGAAAGAGGCGTTCCGAGTGTTCGACAAGGACCAGAATGGGTTCATTTCTGCTGCTGAGCTCCGCCACGTGATGACCAACCTTGGGGAGAAGCTCACTGACGAAGAGGTTGATGAGATGATTCGAGAGGCTGACGTTGATGGT…		Phytozome	Phaseolus vulgaris v2.1
PvulCaM7-2	Phvul.004G076400.1	Phaseolus vulgaris	ATGGCTGATCAACTCACCGACGAGCAGATCTCCGAGTTTAAGGAGGCCTTTAGCTTGTTCGATAAGGACGGCGATGGTTGTATCACAACTAAAGAGCTTGGAACTGTTATGCGTTCATTGGGGCAAAACCCAACTGAGGCAGAGCTCCAGGACATGATCAACGAAGTGGATGCTGATGGGAATGGTACCATTGACTTCCCTGAGTTTTTAAACCTCATGGCTAGGAAGATGAAGGACACTGATTCTGAAGAGGAGCTCAAAGAGGCATTCCGGGTTTTCGACAAGGATCAAAATGGGTTCATTTCTGCTGCTGAGCTCCGCCATGTGATGACAAACCTTGGAGAGAAGCTCACTGATGAAGAGGTTGATGAGATGATTCGTGAGGCTGATGTTGATGGT…		Phytozome	Phaseolus vulgaris v2.1
PvulCaM7-3	Phvul.008G206000.1	Phaseolus vulgaris	ATGGCCGATCAACTCACCGACGAGCAGATCTCCGAGTTCAAGGAAGCCTTCAGCCTCTTCGACAAGGACGGCGATGGTTGTATTACAACCAAGGAACTTGGAACCGTGATGAGGTCACTTGGGCAAAACCCAACTGAGGCTGAGCTCCAGGACATGATAAACGAGGTTGATGCTGATGGGAATGGTACCATTGATTTCCCAGAATTCCTGAACCTCATGGCGCGCAAGATGAAAGACACTGATTCGGAGGAGGAGCTGAAGGAGGCCTTCCGCGTGTTTGACAAGGATCAGAACGGTTTCATCTCTGCTGCAGAGCTCCGCCATGTGATGACCAATCTCGGCGAGAAGCTGACCGACGAGGAGGTTGACGAGATGATTCGCGAGGCAGATGTTGACGGT…		Phytozome	Phaseolus vulgaris v2.1
SbCaM1-1	Sobic.009G180000.1	Sorghum bicolor	ATGGCGGACCAGCTCACCGACGACCAGATCGCGGAGTTCAAGGAGGCCTTCAGCCTCTTCGACAAGGATGGCGACGGCTGCATCACCACCAAGGAGCTTGGAACTGTGATGCGCTCCCTTGGCCAGAACCCTACCGAGGCAGAGCTGCAGGACATGATCAATGAGGTTGATGCTGATGGCAATGGGACCATTGACTTCCCAGAGTTCCTGAACCTGATGGCAAGGAAGATGAAGGACACCGACTCTGAGGAGGAGCTCAAGGAGGCCTTCCGCGTCTTTGACAAGGACCAGAATGGTTTCATCTCGGCTGCTGAGCTCCGCCATGTCATGACCAACCTCGGCGAGAAGCTGACCGACGAGGAGGTCGACGAGATGATCCGTGAGGCTGACGTCGATGGC…		Phytozome	Sorghum bicolor v3.1.1
SbCaM1-4	Sobic.001G390300.1	Sorghum bicolor	ATGGCGGACCAGCTCACCGACGACCAGATCGCCGAGTTCAAGGAGGCCTTCAGCCTCTTCGACAAGGACGGCGATGGTTGCATCACAACCAAGGAGCTTGGAACTGTCATGCGTTCACTGGGTCAAAACCCAACCGAGGCTGAGCTTCAGGACATGATCAATGAGGTCGATGCCGATGGCAATGGCACCATTGACTTTCCTGAGTTCCTCAACCTCATGGCCCGCAAGATGAAGGACACCGACTCCGAGGAGGAGCTCAAGGAGGCGTTCAGGGTGTTCGACAAGGACCAGAACGGCTTCATCTCTGCAGCGGAGCTCCGCCATGTGATGACCAACCTTGGCGAGAAGCTGACCGACGAGGAGGTCGATGAGATGATCCGCGAGGCTGACGTCGATGGC…		Phytozome	Sorghum bicolor v3.1.1
SbCaM1-6	Sobic.003G125650.1	Sorghum bicolor	ATGGCGGACCAGCTCACCGACGACCAGATCGCCGAGTTCAAGGAGGCCTTCAGCCTCTTCGACAAGGACGGCGACGGCTGCATCACCACCAAGGAGCTTGGAACTGTGATGCGCTCATTGGGGCAGAACCCTACTGAGGCTGAGCTTCAGGACATGATCAATGAGGTTGATGCTGATGGCAATGGAACCATCGACTTTCCTGAGTTTCTCAACCTGATGGCACGCAAGATGAAGGACACTGACTCTGAGGAGGAGCTCAAGGAGGCCTTCCGCGTGTTCGACAAGGACCAGAATGGCTTCATCTCTGCTGCTGAGCTTCGCCATGTCATGACCAACCTAGGTGAGAAGCTGACGGACGAGGAGGTGGACGAGATGATCCGTGAAGCCGACGTGGACGGT…		Phytozome	Sorghum bicolor v3.1.1
SbCaM2	Sobic.002G424350.1	Sorghum bicolor	ATGGCGGACCAGCTCACCGACGACCAGATCGCTGAGTTCAAGGAGGCCTTCAGCCTATTCGACAAGGACGGGGATGGTTGCATCACGACCAAGGAGCTGGGAACTGTCATGCGTTCACTAGGGCAAAACCCTACAGAGGCTGAGCTCCAGGACATGATCAATGAGGTCGATGCTGATGGCAACGGCACCATTGATTTTCCAGAGTTTCTCAACCTCATGGCTCGCAAGATGAAGGACACGGACTCTGAGGAAGAGCTCAAGGAGGCCTTCCGTGTGTTTGACAAGGACCAGAACGGCTTCATCTCTGCTGCCGAGCTCCGCCATGTCATGACAAATCTTGGTGAGAAGCTAACTGATGAGGAGGTGGATGAGATGATCCGTGAGGCTGATGTGGATGGT…		Phytozome	Sorghum bicolor v3.1.1
SiCaM1	Seita.3G196500.1	Setaria italica	ATGGCGGACCAGCTCACCGACGAGCAGATCGCGGAGTTCAAGGAGGCGTTCAGCCTCTTCGACAAGGACGGCGACGGTTGCATCACTACCAAGGAGCTGGGAACTGTGATGCGCTCCCTTGGCCAGAACCCTACTGAAGCAGAGCTGCAGGACATGATCAACGAGGTTGATGCTGATGGCAACGGGACCATCGACTTCCCGGAGTTCCTAAACCTGATGGCAAGGAAGATGAAGGACACTGATTCCGAGGAGGAGCTCAAGGAGGCCTTCCGCGTCTTCGACAAGGACCAGAACGGTTTCATCTCGGCTGCTGAGCTCCGCCACGTCATGACCAACCTTGGTGAGAAGCTGACCGATGAGGAAGTCGATGAGATGATCCGCGAGGCTGACGTGGATGGT…		Phytozome	Setaria italica v2.2
SiCaM2	Seita.5G048500.1	Setaria italica	ATGGCGGACCAGCTCACCGACGACCAGATCGCCGAGTTCAAGGAGGCCTTCAGCCTCTTCGACAAGGACGGCGACGGCTGCATCACCACCAAGGAACTTGGAACTGTGATGCGCTCGTTGGGGCAGAACCCTACCGAGGCTGAGCTCCAGGACATGATCAATGAGGTCGATGCTGATGGCAATGGAACCATCGACTTCCCTGAGTTCCTCAACCTGATGGCACGCAAGATGAAGGACACTGACTCCGAGGAGGAGCTCAAGGAGGCCTTCCGTGTGTTTGACAAGGACCAGAATGGCTTCATCTCCGCAGCTGAGCTCCGCCACGTCATGACCAACCTCGGCGAGAAGCTGACTGACGAGGAGGTTGACGAGATGATCCGCGAAGCTGACGTGGATGGC…		Phytozome	Setaria italica v2.2
SiCaM3	Seita.2G439000.1	Setaria italica	ATGGCGGATCAGCTCACCGACGACCAGATCGCCGAGTTCAAGGAGGCCTTCAGCCTCTTCGACAAGGACGGGGATGGTTGCATCACAACCAAGGAGCTGGGTACTGTCATGCGCTCACTGGGGCAGAACCCTACAGAGGCTGAGCTCCAGGACATGATCAATGAGGTTGATGCCGATGGCAATGGCACCATCGATTTTCCAGAATTTCTCAATCTTATGGCTCGCAAGATGAAGGACACCGACTCGGAGGAAGAGCTTAAGGAGGCCTTCCGTGTGTTTGACAAGGACCAAAATGGCTTCATCTCTGCTGCTGAGCTCCGCCATGTCATGACGAATCTTGGTGAGAAGCTAACTGATGAGGAGGTGGACGAGATGATCCGTGAGGCTGATGTCGATGGC…		Phytozome	Setaria italica v2.2
SiCaM4	Seita.5G354700.1	Setaria italica	ATGGCGGACCAGCTCAGCGACGACCAGATTGCAGAGTTCAAGGAGGCCTTCAGCCTCTTCGACAAGGATGGCGACGGCTGCATCACCACCAAGGAGCTTGGAGCGGTGATGCGTTCCCTGGGTCAGAACCCGACGGAGGCGGAGCTGCAGGACATGATCACGGAGGTGGACTCCGACGGCAACGGCACCGTGGACTTCCCGGAGTTCCTGGGGCTGATGGCGCGAAAGATGAGGGACAGCGACTCGGAGGAGGAGCTCAGGGAGGCGTTCCGCGTGTTCGACAAGGACCAGAACGGCTTCATCTCGGCGGCGGAGCTCCGGCACGTGATGGCCAACCTCGGGGAGAGGCTGGCCGACGCGGAGGTCGACGAGATGGTCCGCGAGGCCGACGGCGACGGC…		Phytozome	Setaria italica v2.2
SlCaM2-1	Solyc11g072240.1	Solanum lycopersicum	ATGGCGGATCAGCTCACTGACGATCAGATCTCGGAGTTCAAAGAAGCTTTTAGCCTATTCGACAAGGATGGAGATGGTTGCATCACAACTAAGGAGCTTGGAACCGTGATGCGGTCATTGGGGCAGAACCCAACTGAGGCTGAGCTTCAAGACATGATCAATGAAGTTGATGCTGATGGGAATGGGACCATTGACTTCCCTGAGTTCCTTAACCTGATGGCTCGCAAGATGAAGGACACTGATTCTGAGGAGGAGCTCAAGGAAGCTTTTAGAGTGTTTGACAAGGATCAGAATGGATTTATCTCTGCTGCTGAGCTTCGCCATGTCATGACTAACCTAGGTGAGAAGCTTACAGATGAAGAGGTTGATGAGATGATTCGTGAAGCTGATGTGGATGGT…		Phytozome	Solanum lycopersicum ITAG3.2
SlCaM2-2	Solyc10g077010.1	Solanum lycopersicum	ATGGCAGATCAGCTCACCGATGATCAGATCTCTGAGTTCAAGGAGGCTTTCAGCCTATTCGACAAGGACGGAGATGGTTGCATTACAACTAAGGAGCTTGGGACTGTGATGAGGTCGTTGGGACAGAACCCAACTGAAGCTGAGCTCCAGGACATGATAAATGAAGTGGATGCTGATGGTAATGGAACCATCGACTTCCCCGAGTTTTTGAACCTCATGGCCAGGAAGATGAAGGATACAGACTCAGAGGAGGAGCTAAAGGAGGCATTCAGAGTGTTTGACAAGGACCAGAATGGGTTCATCTCTGCTGCTGAGCTCCGTCATGTGATGACTAACCTTGGTGAGAAGCTCACTGATGAAGAAGTTGATGAAATGATCAGAGAGGCTGATGTCGATGGC…		Phytozome	Solanum lycopersicum ITAG3.2
SlCaM5	Solyc10g081170.1	Solanum lycopersicum	ATGGCGGATCAGCTGACGGATGACCAGATCTCTGAGTTCAAAGAGGCTTTCAGTTTGTTCGACAAGGACGGAGATGGTTGCATCACGACTAAGGAGCTTGGGACTGTGATGAGGTCGTTGGGACAGAACCCTACTGAAGCTGAGCTCCAGGACATGATAAACGAGGTGGATGCAGATGGTAATGGAACCATCGACTTCCCAGAGTTTCTAAACCTTATGGCCAGGAAGATGAAGGATACTGACTCTGAGGAGGAGTTGAAAGAGGCATTCAGAGTTTTCGACAAGGATCAAAATGGCTTCATCTCCGCTGCTGAGCTTCGTCATGTGATGACTAACCTTGGAGAGAAGCTTACTGATGAAGAAGTCGATGAGATGATTAGGGAAGCTGATGTTGATGGT…		Phytozome	Solanum lycopersicum ITAG3.2
SlCaM3	Solyc12g099990.1	Solanum lycopersicum	ATGGCGGATCAGCTTACAGATGATCAGATCTCTGAGTTCAAGGAAGCTTTCAGCCTTTTCGACAAAGATGGAGATGGTTGCATCACCACTAAGGAGCTTGGAACCGTGATGCGTTCGTTGGGACAAAATCCAACTGAGGCTGAGCTTCAAGACATGATCAATGAAGTTGATGCTGATGGAAATGGAACCATTGACTTCCCCGAGTTCCTTAACTTGATGGCTCGGAAGATGAAAGACACTGATTCTGAGGAGGAGCTGAAGGAAGCTTTCCGGGTGTTTGACAAGGATCAGAATGGATTCATTTCTGCAGCTGAGCTACGCCATGTCATGACAAACCTAGGCGAGAAGCTTACAGATGAAGAGGTTGACGAGATGATTCGTGAAGCTGACGTGGATGGT…		Phytozome	Solanum lycopersicum ITAG3.2
SlCaM5-2	Solyc01g008950.2	Solanum lycopersicum	ATGGCGGATCAGCTCACCGAAGATCAGATCTCTGAGTTCAAGGAAGCTTTCAGTCTTTTTGACAAAGACGGAGATGGTTGTATCACAACTAAGGAACTTGGAACAGTAATGCGGTCATTGGGGCAGAACCCAACCGAGGCTGAGCTTCAAGACATGATCAATGAAGTTGATGCTGATGGAAATGGGACCATTGATTTCCCAGAGTTCCTTAACCTGATGGCTCGCAAGATGAAGGACACTGATTCTGAGGAGGAGCTCAAGGAAGCTTTCAGAGTGTTTGACAAGGATCAGAATGGATTCATCTCCGCAGCTGAGCTTCGTCATGTGATGACAAACCTAGGCGAAAAGCTTACTGATGAAGAGGTTGATGAGATGATTCGTGAAGCTGATGTGGATGGT…		Phytozome	Solanum lycopersicum ITAG3.2
SmCaM5-1	141966	Selaginella moellendorffii	ATGGCCGATCAGCTCACGGAAGATCAGATCGCCGAGTTCAAGGAGGCGTTTAGCCTCTTCGACAAGGATGGAGACGGCTGCATCACTACCAAGGAGCTGGGGACGGTGATGCGATCGCTGGGCCAAAACCCGACCGAGGCGGAGCTCCAGGACATGATCAACGAGGTGGACGCGGACGGCAACGGCACCATCGACTTCCCCGAGTTCCTCAACTTGATGGCGCGCAAGATGAAGGACACGGACTCGGAGGAGGAGCTCAAGGAGGCGTTCCGCGTGTTCGACAAGGACCAGAATGGATTCATCTCCGCCGCCGAGCTCCGCCATGTAATGACCAATCTGGGCGAGAAGCTCACGGACGACGAGGTGGACGAAATGATCCGCGAGGCCGATGTGGACGGA…		Phytozome	Selaginella moellendorffii v1.0
SmCaM5-2	181303	Selaginella moellendorffii	ATGGCAGCCGCGGCCGAGCAGCTCACACAGGAGCAATTGGCGGAGTTCAAGGAAGCCTTCAGCTTGTTCGACAAAGATGGTGATGGCTGCATTACAACCAAGGAGCTGGGCACGGTGATGAGATCCCTGGGACAGAACCCAACCGAGGCGGAGCTGCAGGACATGATCAACGAGGTGGACGCCGACGGCAATGGAACCATCGATTTCGCCGAGTTCTTGAGCCTCATGGCGCGCAAGATGAAGGACACGGACTCGGAGGAGGAGCTCAAGGAGGCGTTCCGGGTGTTCGACAAGGACCAGAACGGATTCATCTCCGCGGTGGAGCTGCGGCACGTAATGACGAATCTGGGCGAGAAGCTCACGGACGAGGAGGTGGACGAGATGATCCGGGAGGCGGAC…		Phytozome	Selaginella moellendorffii v1.0
SmCaM5-3	107557	Selaginella moellendorffii	ATGGTGGAGGAGCTCACGGAGGAGCAGATTTCCGAGTTCAAGGAGGCATTCAGCCTCTTCGACAAGGACGGCGACGGATGCATTACGACCAAAGAGCTGGGAACAGTGATGCGATCGCTCGGACAAAATCCCACCGAGGCGGAGCTCCAAGACATGATCAACGAGATCGACGCCGACGGCAGCGGCACCGTGGATTTCCCCGAGTTTCTAAACCTCATGGCCAGGAAGATGAAAGACACCGACTCGGAGGAGGAGCTCAAGGAGGCGTTTCGCGTGTTTGACAAGGAGCAAAACGGCTTCATCTCCGCGGCGGAGCTGCGGCACGTCATGACGAATCTCGGGGAGAAGCTCACCGACGACGAAGTTGACGAGATGATCCGCGAGGCAAACGTGGATGGC…		Phytozome	Selaginella moellendorffii v1.0
VvCaM1	VIT_206s0009g01910.1	Vitis vinifera	ATGGCCGATCAGCTCACTGACGATCAGATCTCTGAATTCAAAGAGGCCTTCAGCCTCTTCGACAAGGATGGAGACGGTTGTATCACTACCAAGGAGCTTGGAACAGTCATGCGTTCACTGGGCCAGAACCCAACTGAAGCTGAGCTGCAGGACATGATAAATGAGGTCGATGCTGATGGCAATGGGACAATTGATTTCCCAGAGTTCCTCAACCTTATGGCTCGGAAGATGAAGGACACTGACTCTGAGGAGGAGCTCAAGGAAGCCTTCCGAGTTTTTGACAAGGACCAGAATGGCTTCATTTCTGCAGCTGAGCTTCGCCATGTTATGACAAATCTTGGCGAGAAGCTGACAGATGAGGAAGTTGATGAGATGATTCGCGAAGCTGATGTTGATGGT…		Phytozome	Vitis vinifera v2.1
VvCaM2	VIT_208s0040g00470.6	Vitis vinifera	ATGGCCGATCAGCTCACCGACGACCAGATCTCCGAGTTCAAGGAGGCCTTCAGCTTGTTCGACAAAGATGGAGATGGTTGTATCACTACCAAGGAGCTAGGGACAGTGATGAGGTCACTGGGGCAAAATCCAACTGAGGCAGAGCTCCAGGATATGATAAATGAGGTTGATGCTGATGGTAATGGGACTATTGACTTTCCTGAGTTTCTAAATCTCATGGCCAGGAAAATGAAAGATACTGATTCCGAGGAGGAGCTGAAAGAAGCATTCCGAGTCTTTGACAAGGATCAGAATGGATTCATCTCTGCTGCTGAGCTGCGTCATGTAATGACAAACCTGGGGGAGAAACTTACTGATGAAGAAGTTGATGAGATGATTCGGGAGGCTGATGTGGATGGT…		Phytozome	Vitis vinifera v2.1
