# Supplementary material for: Engineered CaM2 modulates nuclear calcium oscillation and enhances legume root nodule symbiosis
Source: Proc Natl Acad Sci U S A. 2022 Mar 24;119(13):e2200099119. doi: 10.1073/pnas.2200099119 (PMC9060481; doi:10.1073/pnas.2200099119)
Supplement: Supplementary File [file pnas.2200099119.sd02.xlsx]

## Sheet: Primer used in this study
Table S4. Primers used in this study and accession number of the sequence annealed from Medicago genome database v. 4.0 (http://www.medicagogenome.org/)
	Name	FUNCTION	Sequence annealed	Accession	Sequences 5' -3'
	1	Yeast two hybrid interaction	Cterm CNGC15a	Medtr1g064240.1	GGGGACAAGTTTGTACAAAAAAGCAGGCTTCTACCTTCAATCCACCACTATACGGCTGGA	fwd
	2	Yeast two hybrid interaction	Cterm CNGC15a		GGGGACCACTTTGTACAAGAAAGCTGGGTCTTAATCACCATCATCATTAAAATCTGGTTCA	rev
	3	Yeast two hybrid interaction	Cterm DMI1	Medtr2g005870.1	CACCAGCGAAGTCATCGAAAGAA	fwd
	4	Yeast two hybrid interaction	Cterm DMI1		TCATTCACCTGAGGCTAAAACAA	rev
	5	Yeast two hybrid interaction	Nterm CNGC15a		CACCATGGCTTCTGTTATATCAAGAGCCGTAA	fwd
	6	Yeast two hybrid interaction	Nterm CNGC15a		TTATTTGTTCCATAAATTTATTCTTGGTCC	rev
	7	Yeast two hybrid interaction	Nterm CNGC15b	Medtr4g058730.1	CACCATGGTTACTCCAAAATTCATGTCCGACTTA	fwd
	8	Yeast two hybrid interaction	Nterm CNGC15b		TTACCATTGGTGAATGGTTTGTCCCCT	rev
	9	Yeast two hybrid interaction	Nterm CNGC15c	Medtr2g094860.1	GGGGACAAGTTTGTACAAAAAAGCAGGCTTCATGGGATTTGATAATCCAAGATCTGAAAGG	fwd
	10	Yeast two hybrid interaction	Nterm CNGC15c		GGGGACCACTTTGTACAAGAAAGCTGGGTGTTACTTGTTCCAACGATGTATGAGTTGTCCC	rev
	11	Yeast two hybrid interaction	CAM2	Medtr5g088320	GGGGACAAGTTTGTACAAAAAAGCAGGCTTCATGGCCGATCAACTCACCGACGAG	fwd
	12	Yeast two hybrid interaction	CAM2		GGGGACCACTTTGTACAAGAAAGCTGGGTGTCACTTAGCCATCATGACTTTGACAAACTC	rev
	13	site directed mutagenesis CAM2R91A	CAM2		TCCTTGTCAAACACAGCGAAAGCTTCCTTAAGCTCTTCCTC	fwd
	14	site directed mutagenesis CAM2R91A	CAM2		CTTAAGGAAGCTTTCGCTGTGTTTGACAAGGATCAAAATG	rev
	15	Yeast two hybrid interaction	CAM1	Medtr6g025320	GGGGACAAGTTTGTACAAAAAAGCAGGCTTCATGGCAGATCAACTCACAGACG	fwd
	16	Yeast two hybrid interaction	CAM1		GGGGACCACTTTGTACAAGAAAGCTGGGTCTCATTTAGCCATCATGACCTTA	rev
	17	Yeast two hybrid interaction	CAM3	Medtr0168s0120	GGGGACAAGTTTGTACAAAAAAGCAGGCTTCATGGCCGACCAGCTCACTGATG	fwd
	18	Yeast two hybrid interaction	CAM3		GGGGACCACTTTGTACAAGAAAGCTGGGTCTCACTTGGCCATCATAACTTTG	rev
	19	site directed deletion CNGC15a (IQ deletion)	CNGC15a		TCAGTGGAGGACATGGACAAATGAGGTTAAGG	fwd
	20	site directed deletion CNGC15a (IQ deletion)	CNGC15a		CCTTAACCTCATTTGTCCATGTCCTCCACTGA	rev
	61	Yeast two hybrid interaction	loop1CNGC15a		GGGGACAAGTTTGTACAAAAAAGCAGGCTTCattaggtttcaaactgcttat	fwd
	62	Yeast two hybrid interaction	loop1CNGC15a		GGGGACCACTTTGTACAAGAAAGCTGGGTGTctaatgccttgatgcaatcat	rev
	63	Yeast two hybrid interaction	loop2CNGC15a		GGGGACAAGTTTGTACAAAAAAGCAGGCTTCatcatctaagataacca	fwd
	64	Yeast two hybrid interaction	loop2CNGC15a		GGGGACCACTTTGTACAAGAAAGCTGGGTGTCTAATAAGCTGCACCAGC	rev
	21	QRT-PCR (native gene only)	CAM2		GCTGATGTTGATGGTGATGG	fwd
	22	QRT-PCR (native gene only)	CAM2		CATTTGCCCTGTCCCTTTTC	rev
	23	QRT-PCR (native gene + genetic construct)	CAM2		CGATCAACTCACCGACGAGC	fwd
	24	QRT-PCR (native gene + genetic construct)	CAM2		GGTTCTGGCCTAGTGACCTC	rev
	25	QRT-PCR	CAM1		GGCTGATGTTGATGGTGATG	fwd
	26	QRT-PCR	CAM1		ATTGTCCCCCTCCCTAATGT	rev
	27	QRT-PCR	CAM3		CGATGTTGATGGTGATGGGC	fwd
	28	QRT-PCR	CAM3		TTGATTGGTCCTCACTTGGC	rev
	29	QRT-PCR	CAM4	Medtr7g087610	AGGTTATGATGGCCAAGTGAGATT	fwd
	30	QRT-PCR	CAM4		ATCCCCCGTATATCAACTTCACATC	rev
	31	QRT-PCR	UBC9	TC106312	GGTTGATTGCTCTTCTCTCCCC	fwd
	32	QRT-PCR	UBC9		AAGTGATTGCTCGTCCAACCC	rev
	33	QRT-PCR	ENOD11	Medtr3g415670	CCACATGCAAAGATGGGACG	fwd
	34	QRT-PCR	ENOD11		CAGCCTCCACCTAGCATCCA	rev
	35	QRT-PCR	NIN	Medtr5g099060	GCAATGTGGGGATTTAGAGATT	fwd
	36	QRT-PCR	NIN		GGAAGATTGAGAGGGGAAGCTT	rev
	37	QRT-PCR	NF YA1	Medtr1g056530	TCGGATCTACTGTCCACTCTTTGG	fwd
	38	QRT-PCR	NF YA1		TTGGCATGACGATACCGTGTC	rev
	39	QRT-PCR	PT4	Medtr1g028600	TTCGCAATGCAAGGCGTGGG	fwd
	40	QRT-PCR	PT4		CGCAGCTGGAACAGCACCGA	rev
	41	QRT-PCR	RAM1	Medtr7g027190	CTCATTCTCTTCGTATCCCCTTT	fwd
	42	QRT-PCR	RAM1		GTTTGGTGCTTGGTCTCTTATCAT	rev
	43	cloning CNGC15a:MYC:YFPN	CNGC15a		GGGGACAAGTTTGTACAAAAAAGCAGGCTTCATGGCTTCTGTTATATCAAGAGCCGTAA	fwd
	44	cloning CNGC15a:MYC:YFPN	CNGC15a/MYC:YFPN		CAGGTCCTCCTCTGAGATCAGCTTCTGCTCATCACCATCATCATTAAAATCTGGTTCAA	rev
	45	cloning CNGC15a:MYC:YFPN	CNGC15a/MYC:YFPN		TTGAACCAGATTTTAATGATGATGGTGATGAGCAGAAGCTGATCTCAGAGGAGGACCTG	fwd
	46	cloning CNGC15a:MYC:YFPN	YFPN		GGGGACCACTTTGTACAAGAAAGCTGGGTC TTACTCCTCGATGTTGTGGCGGATCTTGA	rev
	47	promoter CAM2	pCAM2		GGGGACAAGTTTGTACAAAAAAGCAGGCTTCTAATTACGTAGAGCTACCTCATCAATGT	fwd
	48	promoter CAM2	pCAM2		GGGGACCACTTTGTACAAGAAAGCTGGGTGTGGAGGAAGGAAGATTTGGTTGTGCAG	rev
	49	cloning into pOPIN-M	CAM2 and CAM2R91A		AAGTTCTGTTTCAGGGCCCGATGGCCGATCAACTCACCGACGAG	fwd
	50	cloning into pOPIN-M	CAM2 and CAM2R91A		ATGGTCTAGAAAGCTTTACTTAGCCATCATGACTTTGACAAACTCCTC	rev
	51	cloning into pOPIN-M	CtermCNGC15a		AAGTTCTGTTTCAGGGCCCGACGTACCTTCAATCCACCACT	fwd
	52	cloning into pOPIN-M	CtermCNGC15a		ATGGTCTAGAAAGCTTTAATCACCATCATCATTAAAATC	rev
	53	cloning into pOPIN-M	CtermCNGC15b		AAGTTCTGTTTCAGGGCCCGACATACCTACAATCGACAACT	fwd
	54	cloning into pOPIN-M	CtermCNGC15b		ATGGTCTAGAAAGCTTTAACAACTACCTTTCTTTTCTTG	rev
	55	cloning into pOPIN-M	CtermCNGC15c		AAGTTCTGTTTCAGGGCCCGACATACCTTCAATCGATAACT	fwd
	56	cloning into pOPIN-M	CtermCNGC15c		ATGGTCTAGAAAGCTTTATTCATCAGAAAAATCAGGTTC	rev
	57	GoldenGate cloning	CAM2 and CAM2R91A		CACTCTGTGGTCTCAAATGGCCGATCAACTCACC	fwd
	58	GoldenGate cloning	CAM2 and CAM2R91A		CACTTCGTGGTCTCAAAGCTCACTTAGCCATCATGACTTTGA	rev
	59	RNAiCAMs	CAM2		GGGGACAAGTTTGTACAAAAAAGCAGGCTTCATGGCCGATCAACTCACC	fwd
	60	RNAiCAMs	CAM2		GGGGACCACTTTGTACAAGAAAGCTGGGTCTCAACCTCGTTGATCATGTC	rev
